# Supplementary material for: Synergistic ROS Reduction Through the Co-Inhibition of BRAF and p38 MAPK Ameliorates Senescence
Source: Antioxidants (Basel). 2024 Nov 28;13(12):1465. doi: 10.3390/antiox13121465 (PMC11672831; doi:10.3390/antiox13121465)
Supplement: Supplementary file 1 [file antioxidants-13-01465-s001.zip]

Archive with 1 entries (1 files):
- antioxidants-3288126-supplementary.pdf
